# Supplementary material for: Polyoxazolines with a Vicinally Double-Bioactivated Terminus for Biomacromolecular Affinity Assessment
Source: Sensors (Basel). 2021 May 1;21(9):3153. doi: 10.3390/s21093153 (PMC8125408; doi:10.3390/s21093153)
Supplement: Supplementary file 1 [file sensors-21-03153-s001.zip]

Archive with 1 entries (1 files):
- sensors-1127191-supplementary.pdf
